# Supplementary material for: Scanning Electrochemical Microscopy-Somatic Cell Count as a Method for Diagnosis of Bovine Mastitis
Source: Biology (Basel). 2022 Apr 1;11(4):549. doi: 10.3390/biology11040549 (PMC9031417; doi:10.3390/biology11040549)
Supplement: Supplementary file 1 [file biology-11-00549-s001.zip]

Archive with 1 entries (1 files):
- biology-1631656-supplementary.pdf
